# Supplementary material for: Co-Occurring Conduct Problems and Anxiety: Implications for the Functioning and Treatment of Youth with Oppositional Defiant Disorder
Source: Int J Environ Res Public Health. 2023 Feb 15;20(4):3405. doi: 10.3390/ijerph20043405 (PMC9962766; doi:10.3390/ijerph20043405)
Supplement: Supplementary file 1 [file ijerph-20-03405-s001.zip]

Archive with 1 entries (1 files):
- ijerph-2207138-supplementary.pdf
